# Supplementary material for: Effect of the Coupling Agent (3-Aminopropyl) Triethoxysilane on the Structure and Fire Behavior of Solvent-Free One-Pot Synthesized Silica-Epoxy Nanocomposites
Source: Polymers (Basel). 2022 Sep 15;14(18):3853. doi: 10.3390/polym14183853 (PMC9506363; doi:10.3390/polym14183853)
Supplement: Supplementary file 1 [file polymers-14-03853-s001.zip]

Archive with 1 entries (1 files):
- polymers-1875198-supplementary.pdf
